# Supplementary material for: Stable high-level expression of factor VIII in Chinese hamster ovary cells in improved elongation factor-1 alpha-based system
Source: BMC Biotechnol. 2017 Mar 24;17:33. doi: 10.1186/s12896-017-0353-6 (PMC5366130; doi:10.1186/s12896-017-0353-6)
Supplement: Supplementary file 3 — Raw data for figures. (ZIP 136 kb) [file 12896_2017_353_MOESM3_ESM.zip]

Archive with 8 entries (8 files):
- Supplementary data 1B.xls
- Supplementary data 1C.xls
- Supplementary data 1D.xls
- Supplementary data 2.xls
- Supplementary data 4A.xls
- Supplementary data 4B.xls
- Supplementary data 5.xls
- Supplementary data 6.xls
