# Supplementary material for: Stable high-level expression of factor VIII in Chinese hamster ovary cells in improved elongation factor-1 alpha-based system
Source: BMC Biotechnol. 2017 Mar 24;17:33. doi: 10.1186/s12896-017-0353-6 (PMC5366130; doi:10.1186/s12896-017-0353-6)
Supplement: Supplementary file 3 — Raw data for figures. (ZIP 136 kb) [file 12896_2017_353_MOESM3_ESM.zip › Supplementary data 1B.xls]

## Sheet: Лист1
Raw data for Figure 1B
	MTX concentration
	50 nM	100 nM	200 nM	400 nM
Clone number	FVIII:Ag, IU/ml
1	0.267	0.295647	0.876686	0.283
2	0.256	0.27244	0.680154	0.188
3	0.248	0.253875	0.649326	0.185
4	0.247	0.163836	0.606936	0.169
5	0.236	0.148984	0.583815	0.16
6	0.232	0.143414	0.568401	0.16
7	0.208	0.141558	0.55684	0.159
8	0.205	0.135988	0.537572	0.152
9	0.203	0.134132	0.537572	0.151
10	0.2	0.132275	0.529865	0.149
