# Supplementary material for: Stable high-level expression of factor VIII in Chinese hamster ovary cells in improved elongation factor-1 alpha-based system
Source: BMC Biotechnol. 2017 Mar 24;17:33. doi: 10.1186/s12896-017-0353-6 (PMC5366130; doi:10.1186/s12896-017-0353-6)
Supplement: Supplementary file 3 — Raw data for figures. (ZIP 136 kb) [file 12896_2017_353_MOESM3_ESM.zip › Supplementary data 1C.xls]

## Sheet: Лист1
Raw data for Figure 1C
				ELISA data registration sheet
				Operator:	Kovnir
				Date:	09,11,2011
				Project:	p011
				Experiment code:	Stable pools p011-F8
				Type (Ag capture/ Ab capture/ Sandwich):	F8BDD measurement sandwich
				First layer:	LifeSpan poly sheep aF8, 10mkg/mkl	Per well:	0,2 mkg/ml, 100 mkl	Incubation time:	ON +4 C
				Wash solution:	PBS Tween-20
				Block solution:	PBS-BSA 1%	Volume per well:	300 mkl	Incubation time:	1 hr
				Second layer:	antigen variants	Volume per well:		Incubation time:	1 hr
				Third layer:	SC-65949 (aF8-A1)	Volume per well:	100mkl; 1/1000	Incubation time:	1 hr
				Conjugated Ab:	a-mouse/HRP Sigma	Dilution:	1/3500	Incubation time:	1 hr
				Substrate solution:	liquid TMB	Volume per well:	100	Incubation time:	5 min
				Notes	p011-F8 0,3 mln/plt 50nM MTX
				blank		OD 1	OD 2	Mean OD
						0.059	0.049	0.0511667
						0.049	0.05
						0.049	0.051
				Calibrator name:	Плазма Н "НПО Ренам"
				Start dilution/concentration:	1,0 IU/ml
				Serial dilution step (2 / 3,18 / 10):	2
				Ag conc., IU/ml	OD	OD	Mean OD - blank
				1	0.528	0.684	0.686167
				0.5	0.065	0.066	0.159167
				0.25	0.058	0.056	0.0701667
				0.125	0.065	0.058	0.0315
				0.0625	0.057	0.056	0.00733333
				0.03125	0.055	0.056	-0.00375
									OD to activity	0.3045
		range		Sample name	Sample preparation	Concentration	OD 1	OD 2	Mean OD - blank	dilution	Concentration, IU/ml	Concentration 1	Concentration 2	Concentration mean, IU/ml	STDEV	CONF 95%
	50 nM	4 nov	27 oct
		2	4	3-B8	diluted as 15+300=>2x101	0.1	0.207	0.223	0.163833	0.1	5.38041	5.11768	5.64313	5.38041	0.37155	0.514933
		1	1	4-H6	diluted as 15+300=>2x101	0.1	0.117	0.121	0.0678333	0.1	2.2277	2.16201	2.29338	2.2277	0.0928876	0.128733
		3	5	2-F6	diluted as 15+300=>2x101	0.1	0.108	0.123	0.0643333	0.1	2.11275	1.86645	2.35906	2.11275	0.348328	0.48275
	200 nM
		1	8	1-C8	diluted as 15+300=>2x101	0.1	0.351	0.301	0.274833	0.1	9.02573	9.84674	8.20471	9.02573	1.16109	1.60917
		6	4	3-B4	diluted as 15+300=>2x101	0.1	0.338	0.272	0.253833	0.1	8.33607	9.41981	7.25233	8.33607	1.53265	2.1241
		2	3	1-B7	diluted as 15+300=>2x101	0.1	0.295	0.25	0.221333	0.1	7.26875	8.00766	6.52983	7.26875	1.04499	1.44825
		5	7	1-D5	diluted as 15+300=>2x101	0.1	0.214	0.249	0.180333	0.1	5.92228	5.34756	6.49699	5.92228	0.812766	1.12642
		4	6	1-D6	diluted as 15+300=>2x101	0.1	0.225	0.212	0.167333	0.1	5.49535	5.70881	5.28188	5.49535	0.301885	0.418383
		9	1	3-E2	diluted as 15+300=>2x101	0.1	0.243	0.191	0.165833	0.1	5.44609	6.29995	4.59223	5.44609	1.20754	1.67353
		11	9	4-C3	diluted as 15+300=>2x101	0.1	0.228	0.191	0.158333	0.1	5.19978	5.80733	4.59223	5.19978	0.85921	1.19078
		7	12	1-B6	diluted as 15+300=>2x101	0.1	0.183	0.232	0.156333	0.1	5.1341	4.3295	5.9387	5.1341	1.13787	1.57698
		12	2	1-D3	diluted as 15+300=>2x101	0.1	0.177	0.203	0.138833	0.1	4.55939	4.13246	4.98632	4.55939	0.603769	0.836766
		8	5	1-B4	diluted as 15+300=>2x101	0.1	0.175	0.198	0.135333	0.1	4.44444	4.06678	4.82211	4.44444	0.534104	0.740216
		3	11	4-A4	diluted as 15+300=>2x101	0.1	0.179	0.152	0.114333	0.1	3.75479	4.19814	3.31144	3.75479	0.626991	0.86895
				1-E2	diluted as 15+300=>2x101	0.1	0.107	0.112	0.0583333	0.1	1.91571	1.83361	1.99781	1.91571	0.116109	0.160917
