# Supplementary material for: Stable high-level expression of factor VIII in Chinese hamster ovary cells in improved elongation factor-1 alpha-based system
Source: BMC Biotechnol. 2017 Mar 24;17:33. doi: 10.1186/s12896-017-0353-6 (PMC5366130; doi:10.1186/s12896-017-0353-6)
Supplement: Supplementary file 3 — Raw data for figures. (ZIP 136 kb) [file 12896_2017_353_MOESM3_ESM.zip › Supplementary data 1D.xls]

## Sheet: Лист1
Raw data for Figure 1D
Days in culture	Date	thousands cells/ml	% viable	FVIII:C, IU/ml	st dev	productivity/cells	st dev/cells	confidence interval at p=0,05
0	9 may
3	12 may	1665	0.94	13.52	0.43	13.8042	0.439039	0.608466
7	16 may	1735	0.92	14.16	0.24	13.8744	0.235159	0.325907
10	19 may	1607.5	0.96	14.25	0.29	15.07	0.306687	0.425039
13	22 may	1245	0.9	12.8	0.37	17.4779	0.505221	0.700188
16	25 may	2047.5	0.95	17.64	0.49	14.6462	0.406838	0.563838
19	28 may	2037.5	0.96	16.48	0.32	13.7502	0.266994	0.370028
21	31may	1910	0.97	17.37	0.29	15.4602	0.258115	0.357723
24	3 june	1697.5	0.95	16.9	0.51	16.9249	0.510751	0.707852
27	6 june	1358	0.95	15.7	1.06	19.6539	1.32695	1.83903
30	9 june	1344	0.95	14.4	0.21	18.2143	0.265625	0.368131
33	12 june	1555	0.95	26.38	1.98	28.8399	2.16463	2.99997
36	15 june	1710	0.9	12.36	0.37	12.2877	0.367836	0.509786
39	18 june	1675	0.96	15.5	0.625	15.7313	0.634328	0.879118
40	21 june	2285	0.95	18.6	1.3	13.8381	0.967177	1.34041
44	25 june	1915	0.95	14.06	0.42	12.4815	0.372846	0.516729
47	28 june	1800	0.96	18.3	0.835	17.2833	0.788611	1.09294
50	1july	2450	0.92	14.39	0.251	9.9849	0.174163	0.241374
54	5 july	2417.5	0.96	16.93	0.43	11.9053	0.302378	0.419068
61	12 july	1775	0.94	23.19	1.12	22.2101	1.07268	1.48663
65	16 july	1385	0.93	12.36	0.37	15.1711	0.454152	0.62941
69	20 july	2082.5	0.95	19.38	0.89	15.8204	0.726531	1.0069
73	24 july	1257.5	0.92	19.15	0.59	25.8887	0.797614	1.10542
76	4 sent	1135	0.92	8.75	0.61	13.1057	0.913656	1.26624
79	18 oct *	1775	0.93	23.19	0.73	22.2101	0.699155	0.968961
83	22 oct *	2995	0.92	36.73	11.7	20.8484	6.64107	9.20388
98	26 sent	1698	0.91	12.76	0.72	12.775	0.720848	0.999026
101	29 sent	2860	0.91	21.59	1.5	12.8332	0.891608	1.23568
120	18 oct	2860	0.9	21.59	1.54	12.8332	0.915385	1.26864
124	22 oct	3610	0.9	14.36	0.76	6.76233	0.357895	0.496008
