# Supplementary material for: Stable high-level expression of factor VIII in Chinese hamster ovary cells in improved elongation factor-1 alpha-based system
Source: BMC Biotechnol. 2017 Mar 24;17:33. doi: 10.1186/s12896-017-0353-6 (PMC5366130; doi:10.1186/s12896-017-0353-6)
Supplement: Supplementary file 3 — Raw data for figures. (ZIP 136 kb) [file 12896_2017_353_MOESM3_ESM.zip › Supplementary data 2.xls]

## Sheet: Sheet1
Raw data for Figure 2
	sample name	copies/genome, ID	STD DEV	copies/genome, F8B	STD DEV
	3-B8	19.74	1.93122	22.42	0.630238
	3-B8 1K	98.4	13.5233	96.6	10.8167
	3-B8 2K*	159.8	19.2873	202.6	21.0798
	3-B8 1K-2K*	43.94	4.0894	59.68	4.45188
	3-B8 1K- 4K	122	7.83071	121	11
	11A4H	41.46	1.78191	37.32	8.65499
	sample name	PPIB copies/genome	STD DEV
	3-B8	0.3044	0.0396742
	3-B8 1K	0.8138	0.251643
	3-B8 2K*	1.142	0.0510294
	3-B8 1K-2K*	1.184	0.14968
	3-B8 1K- 4K	0.82	0.160586
	11A4H	1.294	0.157645
								primers	sample name	Ct	copies/genome	Mean copies/genome	STD DEV	primers	sample name	Ct	copies/genome	Mean copies/genome	STD DEV
								ID	13B4F	39100	23.46	25.44	2.50783	F8B	13B4F	55400	33.24	32.9	2.98456
										41000	24.6					59500	35.7
										47100	28.26					49600	29.76
	ID	STD DEV	F8B	STD DEV					11A4H	43400	26.04	21.32	4.93218		11A4H	48900	29.34	27.04	3.42806
13B4F	25.44	2.50783	32.9	2.98456						36200	21.72					47800	28.68
11A4H	21.32	4.93218	27.04	3.42806						27000	16.2					38500	23.1
21A7B	20.28	5.54505	25.42	0.977343
									21A7B	32300	19.38	20.28	5.54505		21A7B	40500	24.3	25.42	0.977343
	PPIB	STD DEV								25400	15.24					43100	25.86
13B4F	1.7685	0.167884								43700	26.22					43500	26.1
11A4H	0.8685	0.0576281
21A7B	1.4925	0.0584551						primers	sample name	Ct	copies/genome	Mean copies/genome	STD DEV	primers	sample name	Ct	copies/genome	Mean copies/genome	STD DEV
								PPIB	13B4F	849	0.5094	0.486	0.0575937		13B4F	2680	1.608	1.704	0.13159
										764	0.4584					3090	1.854
										923	0.5538					2750	1.65
										704	0.4224
									11A4H	368	0.2208	0.21165	0.0206536		11A4H	1590	0.954	0.88	0.0647148
										328	0.1968					1390	0.834
										394	0.2364					1420	0.852
										321	0.1926
									21A7B	611	0.3666	0.36015	0.0528304		21A7B	2470	1.482	1.506	0.063498
										547	0.3282					2430	1.458
										720	0.432					2630	1.578
										523	0.3138
