# Supplementary material for: Stable high-level expression of factor VIII in Chinese hamster ovary cells in improved elongation factor-1 alpha-based system
Source: BMC Biotechnol. 2017 Mar 24;17:33. doi: 10.1186/s12896-017-0353-6 (PMC5366130; doi:10.1186/s12896-017-0353-6)
Supplement: Supplementary file 3 — Raw data for figures. (ZIP 136 kb) [file 12896_2017_353_MOESM3_ESM.zip › Supplementary data 4A.xls]

## Sheet: Sheet1
		Raw data for Figure 4A
		Type	Identifier	Rep	Ct	Log	SQ	SQ	SQ	Ct	Ct
						SQ		Mean	SD	Mean	SD
	A10	Unknown	BIP-DG44	12	16.33	6.244	1750000	1930000	253000	16.2	0.193
	A11	Unknown	BIP-DG44	12	16.06	6.325	2110000	1930000	253000	16.2	0.193
	B01	Standard	8BDD-p1,18BDD	6	27.87	2.806	640	640	0	28.1	0.199
	B02	Standard	8BDD-p1,18BDD	6	28.2	2.806	640	640	0	28.1	0.199
	B03	Standard	8BDD-p1,18BDD	6	28.23	2.806	640	640	0	28.1	0.199
	B10	Unknown	BIP-N1	14	18.9	5.486	306000	318000	45700	18.85	0.207
	B11	Unknown	BIP-N1	14	19.03	5.446	279000	318000	45700	18.85	0.207
	B12	Unknown	BIP-N1	14	18.62	5.566	368000	318000	45700	18.85	0.207
	C01	Standard	8BDD-p1,18BDD	5	25.58	3.505	3200	3200	0	25.48	0.192
	C02	Standard	8BDD-p1,18BDD	5	25.26	3.505	3200	3200	0	25.48	0.192
	C03	Standard	8BDD-p1,18BDD	5	25.61	3.505	3200	3200	0	25.48	0.192
	C10	Unknown	BIP-N3	16	15.75	6.417	2610000	2840000	849000	15.67	0.428
	C11	Unknown	BIP-N3	16	16.05	6.327	2120000	2840000	849000	15.67	0.428
	C12	Unknown	BIP-N3	16	15.21	6.577	3780000	2840000	849000	15.67	0.428
	D01	Standard	8BDD-p1,18BDD	4	23.11	4.204	16000	16000	0	23.27	0.156
	D02	Standard	8BDD-p1,18BDD	4	23.42	4.204	16000	16000	0	23.27	0.156					8 BDD	ID	BIP	ACT
	D03	Standard	8BDD-p1,18BDD	4	23.28	4.204	16000	16000	0	23.27	0.156				DG44			16.16	15.11
	D10	Unknown	BIP-N6	18	17.48	5.906	806000	856000	70900	17.39	0.122				8-N1	17.09		18.82	16.97
	D11	Unknown	BIP-N6	18	17.3	5.957	906000	856000	70900	17.39	0.122				8-N3	15.53		15.64	15.53
	D12	Unknown	BIP-9	20	15.43	6.512	3250000	3250000	N/A	15.43	N/A				8-N6	17.12		17.35	16.48
	E01	Standard	8BDD-p1,18BDD	3	20.62	4.903	80000	80000	0	20.72	0.0851				K9	13.29		15.39	13.58
	E02	Standard	8BDD-p1,18BDD	3	20.75	4.903	80000	80000	0	20.72	0.0851
	E03	Standard	8BDD-p1,18BDD	3	20.78	4.903	80000	80000	0	20.72	0.0851
	E04	Unknown	8BDD-N6	9	19.79	5.22	166000	181000	13400	19.67	0.111
	E05	Unknown	8BDD-N6	9	19.59	5.28	190000	181000	13400	19.67	0.111
	E06	Unknown	8BDD-N6	9	19.61	5.274	188000	181000	13400	19.67	0.111
	E10	Unknown	act-N6	17	16.46	6.208	1620000	1550000	99000	16.52	0.0941
	E11	Unknown	act-N6	17	16.59	6.169	1480000	1550000	99000	16.52	0.0941
	E12	Unknown	act-9	19	13.61	7.051	11300000	11300000	N/A	13.61	N/A
	F01	Standard	8BDD-p1,18BDD	2	18.54	5.602	400000	400000	0	18.38	0.136
	F02	Standard	8BDD-p1,18BDD	2	18.27	5.602	400000	400000	0	18.38	0.136
	F03	Standard	8BDD-p1,18BDD	2	18.35	5.602	400000	400000	0	18.38	0.136
	F04	Unknown	8BDD-N3	7	19.81	5.216	165000	164000	13200	19.82	0.119
	F05	Unknown	8BDD-N3	7	19.7	5.247	177000	164000	13200	19.82	0.119
	F06	Unknown	8BDD-N3	7	19.94	5.177	150000	164000	13200	19.82	0.119
	F10	Unknown	act-N3	15	15.43	6.513	3260000	2970000	323000	15.57	0.163
	F11	Unknown	act-N3	15	15.53	6.483	3040000	2970000	323000	15.57	0.163
	F12	Unknown	act-N3	15	15.74	6.419	2620000	2970000	323000	15.57	0.163
	G01	Standard	8BDD-p1,18BDD	1	16.71	6.301	2000000	2000000	0	16.33	0.326
	G02	Standard	8BDD-p1,18BDD	1	16.14	6.301	2000000	2000000	0	16.33	0.326
	G03	Standard	8BDD-p1,18BDD	1	16.15	6.301	2000000	2000000	0	16.33	0.326
	G04	Unknown	8BDD-N1	5	20.98	4.868	73800	81900	7220	20.83	0.132
	G05	Unknown	8BDD-N1	5	20.79	4.926	84400	81900	7220	20.83	0.132
	G06	Unknown	8BDD-N1	5	20.73	4.942	87600	81900	7220	20.83	0.132
	G10	Unknown	act-N1	13	16.98	6.054	1130000	1120000	63400	16.99	0.0836
	G11	Unknown	act-N1	13	17.08	6.023	1050000	1120000	63400	16.99	0.0836
	G12	Unknown	act-N1	13	16.92	6.072	1180000	1120000	63400	16.99	0.0836
	H01	Unknown	8BDD-DG44	1	31.47	1.766	58.4	52.3	22.9	31.75	0.754
	H02	Unknown	8BDD-DG44	1	32.6	1.432	27	52.3	22.9	31.75	0.754
	H03	Unknown	8BDD-DG44	1	31.17	1.854	71.5	52.3	22.9	31.75	0.754
	H04	Unknown	8BDD-9	3	27.96	2.803	636	517	109	28.29	0.305
	H05	Unknown	8BDD-9	3	28.57	2.624	421	517	109	28.29	0.305
	H06	Unknown	8BDD-9	3	28.33	2.694	495	517	109	28.29	0.305
	H10	Unknown	act-DG44	11	15.46	6.504	3190000	4050000	1210000	15.14	0.447
	H11	Unknown	act-DG44	11	14.82	6.691	4910000	4050000	1210000	15.14	0.447
		Type	Identifier	Rep	Ct	Log	SQ	SQ	SQ	Ct	Ct
						SQ		Mean	SD	Mean	SD
	A10	Unknown	BIP-DG44	12	16.33	6.244	1750000	1930000	253000	16.2	0.193
	A11	Unknown	BIP-DG44	12	16.06	6.325	2110000	1930000	253000	16.2	0.193
	B10	Unknown	BIP-N1	14	18.9	5.486	306000	318000	45700	18.85	0.207
	B11	Unknown	BIP-N1	14	19.03	5.446	279000	318000	45700	18.85	0.207
	B12	Unknown	BIP-N1	14	18.62	5.566	368000	318000	45700	18.85	0.207
	C10	Unknown	BIP-N3	16	15.75	6.417	2610000	2840000	849000	15.67	0.428
	C11	Unknown	BIP-N3	16	16.05	6.327	2120000	2840000	849000	15.67	0.428
	C12	Unknown	BIP-N3	16	15.21	6.577	3780000	2840000	849000	15.67	0.428
	D10	Unknown	BIP-N6	18	17.48	5.906	806000	856000	70900	17.39	0.122
	D11	Unknown	BIP-N6	18	17.3	5.957	906000	856000	70900	17.39	0.122
	D12	Unknown	BIP-9	20	15.43	6.512	3250000	3250000	N/A	15.43	N/A
	H01	Unknown	8BDD-DG44	1	31.47	1.766	58.4	52.3	22.9	31.75	0.754
	H02	Unknown	8BDD-DG44	1	32.6	1.432	27	52.3	22.9	31.75	0.754
	H03	Unknown	8BDD-DG44	1	31.17	1.854	71.5	52.3	22.9	31.75	0.754
	G04	Unknown	8BDD-N1	5	20.98	4.868	73800	81900	7220	20.83	0.132
	G05	Unknown	8BDD-N1	5	20.79	4.926	84400	81900	7220	20.83	0.132
	G06	Unknown	8BDD-N1	5	20.73	4.942	87600	81900	7220	20.83	0.132
	F04	Unknown	8BDD-N3	7	19.81	5.216	165000	164000	13200	19.82	0.119
	F05	Unknown	8BDD-N3	7	19.7	5.247	177000	164000	13200	19.82	0.119
	F06	Unknown	8BDD-N3	7	19.94	5.177	150000	164000	13200	19.82	0.119
	E04	Unknown	8BDD-N6	9	19.79	5.22	166000	181000	13400	19.67	0.111
	E05	Unknown	8BDD-N6	9	19.59	5.28	190000	181000	13400	19.67	0.111				8 BDD	ID	BIP	ACT
	E06	Unknown	8BDD-N6	9	19.61	5.274	188000	181000	13400	19.67	0.111			DG44			16.16	15.11
	H04	Unknown	8BDD-9	3	27.96	2.803	636	517	109	28.29	0.305			8-N1	17.09		18.82	16.97
	H05	Unknown	8BDD-9	3	28.57	2.624	421	517	109	28.29	0.305			8-N3	15.53		15.64	15.53
	H06	Unknown	8BDD-9	3	28.33	2.694	495	517	109	28.29	0.305			8-N6	17.12		17.35	16.48
														K9	13.29		15.39	13.58
	H10	Unknown	act-DG44	11	15.46	6.504	3190000	4050000	1210000	15.14	0.447
	H11	Unknown	act-DG44	11	14.82	6.691	4910000	4050000	1210000	15.14	0.447
	G10	Unknown	act-N1	13	16.98	6.054	1130000	1120000	63400	16.99	0.0836
	G11	Unknown	act-N1	13	17.08	6.023	1050000	1120000	63400	16.99	0.0836
	G12	Unknown	act-N1	13	16.92	6.072	1180000	1120000	63400	16.99	0.0836
	F10	Unknown	act-N3	15	15.43	6.513	3260000	2970000	323000	15.57	0.163
	F11	Unknown	act-N3	15	15.53	6.483	3040000	2970000	323000	15.57	0.163
	F12	Unknown	act-N3	15	15.74	6.419	2620000	2970000	323000	15.57	0.163
	E10	Unknown	act-N6	17	16.46	6.208	1620000	1550000	99000	16.52	0.0941
	E11	Unknown	act-N6	17	16.59	6.169	1480000	1550000	99000	16.52	0.0941
	E12	Unknown	act-9	19	13.61	7.051	11300000	11300000	N/A	13.61	N/A
							10100000		848528
	sample code		sample name	MEAN	STD DEV	FVIII/actin	(STD DEV)/mean	STD DEV	qPCD, pg/cell/day
	8BDD-DG44		DG44	52.3	22.9	1.29136e-05	0.530076	6.84518e-06	0
	8BDD-N1		13B4F	81900	7220	0.073125	0.104766	0.00766101	11.8
	8BDD-N3		11A4H	164000	13200	0.0552189	0.135299	0.00747104	14.2
	8BDD-N6		21A7B	181000	13400	0.116774	0.0977773	0.0114179	11.8
	8BDD-9		FIX p	517	109	4.57522e-05	0.223805	1.02396e-05	0
			act-DG44	4050000	1210000
			act-N1	1120000	63400
			act-N3	2970000	323000
			act-N6	1550000	99000
			act-9	11300000	848528
