# Supplementary material for: Stable high-level expression of factor VIII in Chinese hamster ovary cells in improved elongation factor-1 alpha-based system
Source: BMC Biotechnol. 2017 Mar 24;17:33. doi: 10.1186/s12896-017-0353-6 (PMC5366130; doi:10.1186/s12896-017-0353-6)
Supplement: Supplementary file 3 — Raw data for figures. (ZIP 136 kb) [file 12896_2017_353_MOESM3_ESM.zip › Supplementary data 4B.xls]

## Sheet: Sheet1
Raw data for Figure 4B				Primers
				threshold cycles
Sample				EIF3			AVERAGE	STD DEV	"-act"		ddCT(DG44-prod)	increase, times	STD DEV
13B4F				20.4	20.6	19.9	20.3	0.360555	3.46667	0.365148	-0.733333	0.601513	0.432049
11A4H				21.1	21	20.8	20.9667	0.152753	3.2	0.163299	-0.466667	0.723635	0.282843
21A7B				20.7	20.7	20.5	20.6333	0.11547	3.56667	0.129099	-0.833333	0.561231	0.264575
F9				15.1	15.3	15.1	15.1667	0.11547	1.53333	0.191485	1.2	2.2974	0.3
DG44				16.7	16.7	16.4	16.6	0.173205	2.73333	0.23094	0	1	0.326599
Sample				EIF1
13B4F				17.5	17.3	17.2	17.3333	0.152753	0.5	0.163299	0.566667	1.4811	0.33665
11A4H				17.7	17.8	17.7	17.7333	0.057735	-0.0333333	0.0816497	1.1	2.14355	0.305505
21A7B				17.8	17.5	17.6	17.6333	0.152753	0.566667	0.163299	0.5	1.41421	0.33665
F9				13.8	13.7	13.6	13.7	0.1	0.0666667	0.182574	1	2	0.34641
DG44				15.2	14.9	14.7	14.9333	0.251661	1.06667	0.294392	0	1	0.416333
Sample				Act
13B4F				16.8	16.8	16.9	16.8333	0.057735
11A4H				17.8	17.8	17.7	17.7667	0.057735
21A7B				17	17.1	17.1	17.0667	0.057735
F9				13.6	13.8	13.5	13.6333	0.152753
DG44				13.7	13.9	14	13.8667	0.152753
Sample				BIP
13B4F				19.1	18.9	19.5	19.1667	0.305505	2.33333	0.310913	-0.7	0.615572	0.574456
11A4H				17.8	17.7	17.9	17.8	0.1	0.0333333	0.11547	1.6	3.03143	0.496655
21A7B				18.1	18	18.9	18.3333	0.493288	1.26667	0.496655	0.366667	1.28937	0.69282
F9				14.8	15.1	15.1	15	0.173205	1.36667	0.23094	0.266667	1.20303	0.535413
DG44				15.9	15	15.6	15.5	0.458258	1.63333	0.483046	0	1	0.68313
				PPIB																	EIF3	EIF1	BIP	PPIB	OSTC	St3Gal	B4Gal
13B4F	19.5	19.2	19	19.4	19.3	19.3	19.2833	0.17224	2.45	0.181659	-0.6	0.659754	0.331662
11A4H	19.4	19.2	19.4	19	19.5	19.6	19.35	0.216795	1.58333	0.224351	0.266667	1.20303	0.356838								EIF3	EIF1	BIP	PPIB	OSTC	St3Gal	B4Gal
21A7B	19.5	19.3	19.4	19.5	19.6	19.5	19.4667	0.10328	2.4	0.118322	-0.55	0.68302	0.301662								1.9974	1.65359	0.667612	1.38594	0.867304	0.788931	0.375572
F9	14.7	14.6	14.7	14.9	14.6	14.7	14.7	0.109545	1.06667	0.187972	0.783333	1.7211	0.335162							Increase	2.2974	2	1.20303	1.7211	1.35035	1.07177	0.775572
DG44	15.8	15.8	15.6	15.9	15.9	15.3	15.7167	0.231661	1.85	0.277489	0	1	0.392428								2.5974	2.34641	1.73844	2.05626	1.8334	1.35462	1.17557
Sample				BDD																	0.3	0.34641	0.535413	0.335162	0.483046	0.282843	0.4
13B4F				19.7	19.8		19.75	0.0707107
11A4H				20.6	19.8		20.2	0.565685
21A7B				20.2	20.1		20.15	0.0707107													EIF3	EIF1	PPIB	BIP	OSTC	St3Gal	B4Gal
F9																					2.5974	2.34641	2.05626	1.73844	1.8334	1.35462	1.17557
DG44																					1.9974	1.65359	1.38594	0.667612	0.867304	0.788931	0.375572
																					2.2974	2	1.7211	1.20303	1.35035	1.07177	0.775572
Sample				OSTC			AVERAGE	STD DEV	"-act"		ddCT(DG44-prod)
13B4F				22	22.1	22.1	22.0667	0.057735	5.23333	0.0816497	-0.766667	0.587774	0.391578
11A4H				22.2	21.9	21.8	21.9667	0.208167	4.2	0.216025	0.266667	1.20303	0.439697								EIF1	EIF3	PPIB	BIP	OSTC	St3Gal	B4Gal
21A7B				22.1	22.1	22.9	22.3667	0.46188	5.3	0.465475	-0.833333	0.561231	0.602771							13B4F	1.4811	0.601513	0.587774	0.615572	0.415619	0.90125	1.35035
F9				17.9	17.7	17.4	17.6667	0.251661	4.03333	0.294392	0.433333	1.35035	0.483046							11A4H	2.14355	0.723635	1.20303	3.03143	0.757858	1.05946	1.7818
DG44				18	18.3	18.7	18.3333	0.351188	4.46667	0.382971	0	1	0.541603							21A7B	1.41421	0.561231	0.561231	1.28937	0.561231	0.361817	1.6245
Sample				St3Gal																N1	0.33665	0.432049	0.331662	0.574456	0.391578	0.41833	0.282843
13B4F				31.9	35.5	32.4	32.15	0.353553	15.3167	0.358236	-0.15	0.90125	0.41833							N3	0.305505	0.282843	0.356838	0.496655	0.439697	0.234521	0.365148
11A4H				34.3	32.9	32.8	32.85	0.0707107	15.0833	0.0912871	0.0833333	1.05946	0.234521							N6	0.33665	0.264575	0.301662	0.69282	0.602771	0.360555	0.365148
21A7B					33.5	33.9	33.7	0.282843	16.6333	0.288675	-1.46667	0.361817	0.360555								EIF1	EIF3	PPIB	BIP	OSTC	St3Gal	B4Gal
F9				28.7	28.6	28.8	28.7	0.1	15.0667	0.182574	0.1	1.07177	0.282843						N1	MAX	1.81775	1.03356	0.919436	1.19003	0.807197	1.31958	1.63319
DG44				29	29.2	28.9	29.0333	0.152753	15.1667	0.216025	0	1	0.305505							MIN	1.14445	0.169463	0.256111	0.0411159	0.0240409	0.48292	1.06751
																				AV	1.4811	0.601513	0.587774	0.615572	0.415619	0.90125	1.35035
Sample				B4Gal																	EIF1	EIF3	PPIB	BIP	OSTC	St3Gal	B4Gal
13B4F				27.9	28	28.1	28	0.1	11.1667	0.11547	0.433333	1.35035	0.282843						N3	MAX	2.44905	1.00648	1.55986	3.52809	1.19756	1.29398	2.14695
11A4H				28.5	28.3	28.8	28.5333	0.251661	10.7667	0.258199	0.833333	1.7818	0.365148							MIN	1.83804	0.440792	0.846187	2.53478	0.318161	0.824942	1.41665
21A7B				27.7	28	28.2	27.9667	0.251661	10.9	0.258199	0.7	1.6245	0.365148							AV	2.14355	0.723635	1.20303	3.03143	0.757858	1.05946	1.7818
F9				25.3	25.8	25.7	25.6	0.264575	11.9667	0.305505	-0.366667	0.775572	0.4								EIF1	EIF3	PPIB	BIP	OSTC	St3Gal	B4Gal
DG44				25.4	25.7	25.3	25.4667	0.208167	11.6	0.258199	0	1	0.365148						N6	MAX	1.75086	0.825806	0.862893	1.98219	1.164	0.722372	1.98965
																				MIN	1.07756	0.296656	0.259569	0.59655	-0.0415404	0.00126218	1.25936
																				AV	1.41421	0.561231	0.561231	1.28937	0.561231	0.361817	1.6245
				B4Gal
13B4F				26.1	26.2	26.2	26.1667	0.057735	10.1333	0.0816497	-1.33333	0.39685	0.532291
11A4H				25.6	26	26.6	26.0667	0.503322	9.36667	0.506623	-0.566667	0.675175	0.730297
11A4H*				25.7	26.3	25.9	25.9667	0.305505	9.7	0.310913	-0.9	0.535887	0.61101
21A7B				25.6	25.8	26.1	25.8333	0.251661	9.48333	0.258199	-0.683333	0.622725	0.585947
F9-3B12				24.6	24.5	24.6	24.5667	0.057735	9.56667	0.163299	-0.766667	0.587774	0.550757
DG44				26.1	26.7	27.1	26.6333	0.503322	8.8	0.525991	0	1	0.743864
				B4Gal					"-act"		ddCT(DG44-prod)
13B4F				26.1	26.2	26.2	26.1667	0.057735	10.1333	0.0816497	-1.33333	0.39685	0.532291
11A4H				25.6	26	26.6	26.0667	0.503322	9.1	0.506623	-0.3	0.812252	0.730297
11A4H*				25.7	26.3	25.9	25.9667	0.305505	9.7	0.310913	-0.9	0.535887	0.61101
21A7B				25.6	25.8	26.1	25.8333	0.251661	10.0667	0.258199	-1.26667	0.415619	0.585947
F9-3B12				24.6	24.5	24.6	24.5667	0.057735	9.56667	0.163299	-0.766667	0.587774	0.550757
DG44				26.1	26.7	27.1	26.6333	0.503322	8.8	0.525991	0	1	0.743864
