# Supplementary material for: Stable high-level expression of factor VIII in Chinese hamster ovary cells in improved elongation factor-1 alpha-based system
Source: BMC Biotechnol. 2017 Mar 24;17:33. doi: 10.1186/s12896-017-0353-6 (PMC5366130; doi:10.1186/s12896-017-0353-6)
Supplement: Supplementary file 3 — Raw data for figures. (ZIP 136 kb) [file 12896_2017_353_MOESM3_ESM.zip › Supplementary data 5.xls]

## Sheet: Лист1
Clotting assay
Type:	FVIII
Operator:	IIV, JK
Date:	2013-05-31
Comment:	aPTT-EL, plasma El, stnd Technoclot
Calib curve
Stnd act:	144	%
Dilution	IU/ml	clot time	log activity
20	0.072	53.1	-1.14267
2	0.036	59	-1.4437
2	0.018	66.1	-1.74473
2	0.009		-2.04576
	a=	-0.0462	b=	1.2995
Sample name	dilution	clot time, s	clot time, s	Activity, IU/ml	Activity, IU/ml	<Activity>, IU/ml	standard deviation, IU/ml	dilution technique
VIII E 3d sampled at 15:00	400	59	57.8	14.9886	17.0294	16.009	1.44311	imid + 1% BSA	sample taken at 15:00
VIII E 3d sampled at 15:00	400	58.5	58.3	15.8074	16.1473	15.9773	0.240359	imid + 1% BSA	sample taken at 15:00
VIII E 3d sampled at 15:00	200	54.2	53.9	12.4879	12.8929	12.6904	0.286353	imid + 1% BSA	sample taken at 15:00
VIII E 3d sampled at 15:00	800	64.8	63.5	16.1745	18.5733	17.3739	1.69626	imid + 1% BSA	sample taken at 15:00

## Sheet: Лист1 (2)
Clotting assay
Type:	FVIII
Operator:	BZ
Date:	2013-06-05
Comment:	aPTT-EL, plasma El, stnd Technoclot
Calib curve	old calibration taken as shown
Stnd act:	144	%
Dilution	IU/ml	clot time	log activity
20	0.072	53.1	-1.14267
2	0.036	59	-1.4437
2	0.018	66.1	-1.74473
2	0.009		-2.04576
	a=	-0.0462	b=	1.2995
Sample name	dilution	clot time, s	clot time, s	Activity, IU/ml	Activity, IU/ml	<Activity>, IU/ml	standard deviation, IU/ml	dilution technique
VIII 5d	400	59	58.1	14.9886	16.4945	15.7415	1.06488	imid + 1% BSA
VIII E 5d	800	66.6	62.6	13.3558	20.4395	16.8976	5.00892	imid + 1% BSA

## Sheet: Лист1 (3)
Clotting assay
Type:	FVIII
Operator:	BZ
Date:	2013-07-05
Comment:	aPTT-EL, plasma El, stnd Technoclot
Calib curve	old calibration taken as shown
Stnd act:	144	%
Dilution	IU/ml	clot time	log activity
20	0.072	53.1	-1.14267
2	0.036	59	-1.4437
2	0.018	66.1	-1.74473
2	0.009		-2.04576
	a=	-0.0462	b=	1.2995
Sample name	dilution	clot time, s	clot time, s	Activity, IU/ml	Activity, IU/ml	<Activity>, IU/ml	standard deviation, IU/ml	dilution technique
VIII E 5d	400	59.3	56.6	14.5178	19.3482	16.933	3.41561	imid + 1% BSA

## Sheet: 25 sent
Clotting assay
Type:	FVIII
Operator:	BZ
Date:	2013-09-25
Comment:	aPTT-EL, plasma El, stnd Renam
Calib curve	fresh calibr ренам
Stnd act:	100	%
Dilution	IU/ml	clot time	log activity
20	0.05	48.2	-1.30103
2	0.025	51.2	-1.60206
2	0.0125	56.5	-1.90309
2	0.00625	62.2	-2.20412
	a=	-0.0625	b=	1.6565
Sample name	dilution	clot time, s	clot time, s	Activity, IU/ml	Activity, IU/ml	<Activity>, IU/ml	standard deviation, IU/ml	dilution technique
VIII Cont100 t2	200	59.4	58.4	1.75805	2.03016	1.8941	0.192413	imid + 1% BSA	seed	0.24	f8	2.00184	IU/ml
VIII Cont100 t2	400	62.9	63	2.12476	2.0944	2.10958	0.0214669	imid + 1% BSA	harvest	0.795	ivcd	1.02638	t	1.98333	days
											QPCD	1.9504	IU/MLN/d

## Sheet: 26 sent
Clotting assay
Type:	FVIII
Operator:	BZ
Date:	2013-09-26
Comment:	aPTT-EL, plasma El, stnd Renam
Calib curve	fresh calibr ренам
Stnd act:	100	%
Dilution	IU/ml	clot time	log activity
20	0.05	47.5	-1.30103
2	0.025	53	-1.60206
2	0.0125	58.4	-1.90309
2	0.00625	62.9	-2.20412
	a=	-0.0582	b=	1.4755
Sample name	dilution	clot time, s	clot time, s	Activity, IU/ml	Activity, IU/ml	<Activity>, IU/ml	standard deviation, IU/ml	dilution technique
VIII Cont100 t2	200	59.4	58.4	1.75805	2.03016	1.8941	0.192413	imid + 1% BSA	seed	0.24	f8	2.00184	IU/ml	47.6	hr	25 sent
VIII Cont100 t2	400	62.9	63	2.12476	2.0944	2.10958	0.0214669	imid + 1% BSA	harvest	0.795	ivcd	1.02638	t	1.98333	days
	a=	-0.0625	b=	1.6565							QPCD	1.9504	IU/MLN/d
VIII Cont100 t3	200	52.3	51.5	5.40344	6.01492	5.70918	0.432386	imid + 1% BSA	seed	0.795	f8	5.71369	IU/ml	26.5		26 sent
VIII Cont100 t3	400	57	57.1	5.75652	5.67989	5.71821	0.0541847	imid + 1% BSA	harvest	1.6975	ivcd	1.37607	t	1.10417	days
											QPCD	2.69743	IU/MLN/d

## Sheet: 29 sent
Clotting assay
Type:	FVIII
Operator:	BZ
Date:	2013-09-29
Comment:	aPTT-EL, plasma El, stnd Renam
Calib curve	fresh calibr ренам
Stnd act:	100	%
Dilution	IU/ml	clot time	log activity
20	0.05	52.2	-1.30103
2	0.025	58.4	-1.60206
2	0.0125	64.5	-1.90309
2	0.00625	69.5	-2.20412
	a=	-0.0518	b=	1.4135
Sample name	dilution	clot time, s	clot time, s	Activity, IU/ml	Activity, IU/ml	<Activity>, IU/ml	standard deviation, IU/ml	dilution technique
VIII Cont100 t2	200	59.4	58.4	1.75805	2.03016	1.8941	0.192413	imid + 1% BSA	seed	0.24	f8	2.00184	IU/ml	47.6	hr	25 sent
VIII Cont100 t2	400	62.9	63	2.12476	2.0944	2.10958	0.0214669	imid + 1% BSA	harvest	0.795	ivcd	0.550375	t	1.98333	days
	a=	-0.0625	b=	1.6565							QPCD	3.63723	IU/MLN/d
VIII Cont100 t3	200	52.3	51.5	5.40344	6.01492	5.70918	0.432386	imid + 1% BSA	seed	0.795	f8	5.71369	IU/ml	26.5		26 sent
VIII Cont100 t3	400	57	57.1	5.75652	5.67989	5.71821	0.0541847	imid + 1% BSA	harvest	1.6975	ivcd	0.498255	t	1.10417	days
	a=	-0.0582	b=	1.4755							QPCD	7.4497	IU/MLN/d
VIII Cont100 t3	200	51.2	49.8	11.5444	13.6424	12.5934	1.48352	imid + 1% BSA	seed	1.698	f8	13.4391	IU/ml	75		27 sent
VIII Cont100 t3	400	55.5	56.9	13.8248	11.6988	12.7618	1.50336	imid + 1% BSA	harvest	3.89	ivcd	3.425	t	3.125	days
VIII Cont100 t4	800	61.7	61.4	13.1987	13.6795	13.4391	0.339997	imid + 1% BSA			QPCD	2.25559	IU/MLN/d

## Sheet: 18oct
Clotting assay
Type:	FVIII
Operator:	BZ
Date:	2013-10-18
Comment:	aPTT-EL, stnd Cromo144
Calib curve	fresh calibr 144
Stnd act:	144	%
Dilution	IU/ml	clot time	clot time	mean cl.t.	log activity
20	0.072	51.1	49.6	50.35	-1.14267
2	0.036	56.6	56.3	56.45	-1.4437
2	0.018	63.2	63.8	63.5	-1.74473
2	0.009	69.5	67.7	68.6	-2.04576
	a=	-0.0486	b=	1.3293
Sample name	dilution	clot time, s	clot time, s	Activity, IU/ml	Activity, IU/ml	<Activity>, IU/ml	standard deviation, IU/ml	dilution technique		bank
VIII bank 4d	400	52.6	53	23.7137	22.6757	23.1947	0.734029	imid + 1% BSA	seed	0.3	f8	23.1947	IU/ml	88
VIII cont 4d	400	53.9	53	20.5031	22.6757	21.5894	1.53622	imid + 1% BSA	harvest	1.775	ivcd	3.80417	t	3.66667	days
											QPCD	6.09718	IU/MLN/d
										cont
									seed	0.3	f8	21.5894	IU/ml	88
									harvest	2.86	ivcd	5.79333	t	3.66667	days
											QPCD	3.72659	IU/MLN/d

## Sheet: 22oct
Clotting assay
Type:	FVIII
Operator:	BZ
Date:	2013-10-22
Comment:	aPTT-EL, stnd Cromo144
Calib curve	fresh calibr 144
Stnd act:	144	%
Dilution	IU/ml	clot time	clot time	mean cl.t.	log activity
20	0.072	58.5		58.5	-1.14267
2	0.036	65.4		65.4	-1.4437
2	0.018	75.1		75.1	-1.74473
2	0.009	79.5		79.5	-2.04576
	a=	-0.0407	b=	1.2369
Sample name	dilution	clot time, s	clot time, s	Activity, IU/ml	Activity, IU/ml	<Activity>, IU/ml	standard deviation, IU/ml	dilution technique		bank
VIII bank 4d	400	53.7	58.6	45.0163	28.4407	36.7285	11.7207	imid + 1% BSA	seed	0.4	f8	36.7285	IU/ml	95
VIII cont 4d	400	65.5	66.3	14.8974	13.8213	14.3594	0.760881	imid + 1% BSA	harvest	2.995	ivcd	6.71927	t	3.95833	days
											QPCD	5.46614	IU/MLN/d
										cont
									seed	0.4	f8	14.3594	IU/ml	95
									harvest	3.61	ivcd	7.93646	t	3.95833	days
											QPCD	1.80929	IU/MLN/d
						29.9314	3.17393

## Sheet: 25oct
Clotting assay
Type:	FVIII
Operator:	BZ
Date:	2013-10-25
Comment:	aPTT-EL, EL renam, stnd Cromo144
Calib curve	fresh calibr 144
Stnd act:	144	%
Dilution	IU/ml	clot time	clot time	mean cl.t.	log activity
20	0.072	58.5		58.5	-1.14267
2	0.036	65.4		65.4	-1.4437
2	0.018	75.1		75.1	-1.74473
2	0.009	79.5		79.5	-2.04576
	a=	-0.0407	b=	1.2369
Sample name	dilution	clot time, s	clot time, s	Activity, IU/ml	Activity, IU/ml	<Activity>, IU/ml	standard deviation, IU/ml	dilution technique		bank
VIII bank 4d	400	53.7	58.6	45.0163	28.4407	36.7285	11.7207	imid + 1% BSA	seed	0.4	f8	36.7285	IU/ml	95
VIII cont 4d	400	65.5	66.3	14.8974	13.8213	14.3594	0.760881	imid + 1% BSA	harvest	2.995	ivcd	6.71927	t	3.95833	days
											QPCD	5.46614	IU/MLN/d
										cont
									seed	0.4	f8	14.3594	IU/ml	95
									harvest	3.61	ivcd	7.93646	t	3.95833	days
											QPCD	1.80929	IU/MLN/d
						29.9314	3.17393

## Sheet: 26 oct i
Clotting assay
Type:	FVIII
Operator:	BZ
Date:	2013-10-25																		Calib curve	fresh calibr plasmaN
Comment:	aPTT-EL, EL renam, stnd Cromo144																		Stnd act:	100	%
																			Dilution	IU/ml	clot time	clot time	mean cl.t.	log activity
Calib curve	fresh calibr 144																		20	0.05	67.3	61.3	64.3	-1.30103
Stnd act:	144	%																	2	0.025	72.2	69.4	70.8	-1.60206
Dilution	IU/ml	clot time	clot time	mean cl.t.	log activity														2	0.0125	79.9	77.1	78.5	-1.90309
20	0.072	68.4	62.8	65.6	-1.14267														2	0.00625	84.8	87.3	86.05	-2.20412
2	0.036	74.5	76	75.25	-1.4437
2	0.018	81.6	81.1	81.35	-1.74473
2	0.009	94.1	94.1	94.1	-2.04576
	a=	-0.0412	b=	1.3345
Sample name	dilution	clot time, s	clot time, s	Activity, IU/ml	Activity, IU/ml	<Activity>, IU/ml	standard deviation, IU/ml	dilution technique	seed 1,535 MLN/ml	24 hr	1d d%cell	1d d%fVIII
VIII K	400	61	63.6	26.507	20.7129	23.6099	4.09705	imid + 1% BSA	1.535	3.035	1.9772	1		7.77921	7.77921
															#DIV/0!
VIII prop 2 mM	400	62.2	63.9	23.6548	20.1317	21.8933	2.49125	imid + 1% BSA		2.1575	1.40554	0.927291		10.1475	10.1475
VIII prop 4 mM	400	62	65.6	24.1079	17.1333	20.6206	4.93184	imid + 1% BSA		1.915	1.24756	0.873387		10.7679	10.7679
VIII prop 8 mM	400	65.1	62.8	17.9655	22.346	20.1558	3.09747	imid + 1% BSA		1.7525	1.14169	0.8537		11.5012	11.5012
VIII But 0,25 mM	400	60.8	59.7	27.0147	29.9861	28.5004	2.1011	imid + 1% BSA		2.0625	1.34365	1.20714		13.8184	13.8184
VIII But 0,5 mM	400	62.8	63.5	22.346	20.9103	21.6281	1.01521	imid + 1% BSA		1.9675	1.28176	0.916062		10.9927	10.9927
VIII But 1 mM	400	64.8	63.9	18.4842	20.1317	19.3079	1.16496	imid + 1% BSA		1.75	1.14007	0.817789		11.0331	11.0331
VIII But 2 mM	400	65.5	65.1	17.2966	17.9655	17.631	0.473025	imid + 1% BSA		1.4675	0.956026	0.746765		12.0143	12.0143

[truncated: 4 more sheets: 26 oct Q, 27 oct i, 27 oct Q, Sheet1]
